# Supplementary material for: A New Immortalized Human Lacrimal Gland Cell Line
Source: Cells. 2024 Apr 3;13(7):622. doi: 10.3390/cells13070622 (PMC11011892; doi:10.3390/cells13070622)
Supplement: Supplementary file 1 [file cells-13-00622-s001.zip]

Archive with 1 entries (1 files):
- cells-2898168-supplementary.pdf
